# Supplementary material for: Fish biodiversity declines with dam development in the Lower Mekong Basin
Source: Sci Rep. 2023 May 26;13:8571. doi: 10.1038/s41598-023-35665-9 (PMC10220217; doi:10.1038/s41598-023-35665-9)
Supplement: Supplementary file 1 — Supplementary Information 1. [file 41598_2023_35665_MOESM1_ESM.xlsx]

## Sheet: Table_S1_Meta_V1
Fish biodiversity declines with dam development in the Lower Mekong Basin
Ratha Sor 1,2,3,*, Peng Bun Ngor 3,4, Sovan Lek5, Kimsan Chann6, Romduol Khoeun6, Sudeep Chandra7, Zeb Hogan7, Sarah E. Null 1,8
1 Department of Watershed Sciences, Utah State University, Logan, UT 84322, USA
2 Graduate School, National University of Cheasim Kamchaymear, No. 157, Preah Norodom Blvd, Khan Chamkarmon, Phnom Penh 12300, Cambodia
3 Wonders of the Mekong Project, c/o IFReDI, Fisheries Administration, No. 186, Preah Norodom Blvd., Khan Chamkar Morn, Phnom Penh 12300, Cambodia
4 Faculty of Fisheries, Royal University of Agriculture, Sangkat Dongkor, Khan Dongkor, P.O. Box 2696, Phnom Penh 120501, Cambodia
5 Université de Toulouse, Laboratoire Evolution & Diversité Biologique, UMR 5174, CNRS - Université Paul Sabatier, 118 route de Narbonne, 31062 Toulouse cédex 4 – France
6 Department of Water and Environmental Engineering, Institute of Technology of Cambodia, Russian Boulevard, Phnom Penh 12000, Cambodia
7 Global Water Center & Department of Biology, University of Nevada, 1664 N. Virginia Street, Reno, NV 89557, USA
8 Ecology Center, Utah State University, Logan, UT 84322, USA
* Correspondence: sorsim.ratha@gmail.com
Table S1 The species list by genera, family, order, migratory guild, and ICUN red list category from the 3S Basin
No.	Order	Family	Genus	Species	Status	IUCN Category	Common Name	Habitat	Length (Cm)	Tropic Level	Catch_Sekong	Catch_Srepok	Catch_Sesan
1	Cypriniformes	Cyprinidae	Albulichthys	Albulichthys albuloides	native	LC	NA	benthopelagic	30.0 SL	2.8	28	9	27
2	Cypriniformes	Cobitidae	Acanthopsoides	Acanthopsoides delphax	native	LC	NA	demersal	6.0 SL	3.5	20	0	0
3	Cypriniformes	Cobitidae	Acanthopsoides	Acanthopsoides gracilentus	native	LC	NA	demersal	6.0 SL	3.5	2	0	6
4	Cypriniformes	Cyprinidae	Aaptosyax	Aaptosyax grypus	endemic	CR	Giant salmon carp	pelagic	130.0 SL	4.5	2	4	0
5	Siluriformes	Ariidae	Arius	Arius maculatus	native	LC	Spotted catfish	demersal	80.0 TL	3.4	2	0	0
6	Anguilliformes	Anguillidae	Anguilla	Anguilla marmorata	native	LC	Giant mottled eel	demersal	200.0 TL	3.8	0	2	0
7	Pleuronectiformes	Soleidae	Achiroides	Achiroides melanorhynchus	native	LC	NA	demersal	14.0 SL	3.5	5	10	0
8	Cypriniformes	Cobitidae	Ambastaia	Ambastaia sidthimunki	native	EN	Dwarf botia	demersal	5.5 SL	2.9	8	0	0
9	Siluriformes	Ariidae	Arius	Arius sp.	NA	NA	NA	NA	NA	NA	4	0	0
10	Cypriniformes	Cyprinidae	Acanthocobitis	Acanthocobitis sp.cf.bilotorio	NA	NA	NA	NA	NA	NA	0	1	0
11	Cypriniformes	Cobitidae	Acantopsis	Acantopsis sp.	NA	NA	NA	NA	NA	NA	0	3	288
12	Perciformes	Anabantidae	Anabas	Anabas testudineus	native	LC	Climbing perch	demersal	25.0 TL	3	994	2569	9622
13	Cypriniformes	Cyprinidae	Amblyrhynchichthys	Amblyrhynchichthys truncatus	native	LC	NA	benthopelagic	40.0 SL	2.4	1021	165	701
14	Siluriformes	Ariidae	Arius	Arius venosus	NA	LC	NA	NA	NA	NA	18	0	0
15	Cypriniformes	Cyprinidae	Barbonymus	Barbonymus altus	native	LC	Red tailed tinfoil	benthopelagic	25.0 TL	2.4	355	43	113
16	Siluriformes	Sisoridae	Bagarius	Bagarius bagarius	native	LC	Goonch	benthopelagic	200.0 TL	3.7	27	11	6
17	Cypriniformes	Cyprinidae	Barbodes	Barbodes binotatus	native	LC	Spotted barb	benthopelagic	20.0 SL	2.7	8	201	6
18	Cypriniformes	Cyprinidae	Bangana	Bangana discognathoides	native	LC	NA	benthopelagic	33.0 TL	2.2	13	0	0
19	Cypriniformes	Cyprinidae	Barbonymus	Barbonymus gonionotus	native	LC	Silver barb	benthopelagic	40.5 TL	2.4	1626	120	103
20	Pleuronectiformes	Soleidae	Brachirus	Brachirus harmandi	native	LC	NA	demersal	10.0 SL	3.5	33	13	3
21	Cypriniformes	Cyprinidae	Barbichthys	Barbichthys laevis	native	LC	Sucker barb	benthopelagic	30.0 SL	2.7	0	1	0
22	Siluriformes	Bagridae	Bagrichthys	Bagrichthys majusculus	NA	LC	NA	NA	NA	NA	528	647	316
23	Perciformes	Sciaenidae	Boesemania	Boesemania microlepis	native	LC	Boeseman croaker	benthopelagic	100.0 SL	3.7	2	1	0
24	Siluriformes	Bagridae	Bagrichthys	Bagrichthys obscurus	native	LC	NA	demersal	24.9 SL	3.4	1223	1529	848
25	Pleuronectiformes	Soleidae	Brachirus	Brachirus orientalis	native	LC	Oriental sole	demersal	38.0 TL	3.5	2	1	0
26	Cypriniformes	Cyprinidae	Barbodes	Barbodes rhombeus	native	LC	NA	benthopelagic	6.5 SL	2.9	21	1	1
27	Cypriniformes	Cyprinidae	Barbonymus	Barbonymus schwanenfeldii	native	LC	Tinfoil barb	benthopelagic	35.0 SL	2.3	879	1713	1334
28	Cypriniformes	Cyprinidae	Bangana	Bangana sp.	NA	NA	NA	NA	NA	NA	18	0	0
29	Siluriformes	Sisoridae	Bagarius	Bagarius suchus	native	LC	Crocodile catfish	demersal	70.0 SL	3.3	26	59	8
30	Siluriformes	Siluridae	Belodontichthys	Belodontichthys truncatus	native	LC	NA	demersal	60.0 SL	4.1	127	341	19
31	Cypriniformes	Cyprinidae	Boraras	Boraras urophthalmoides	native	LC	Least rasbora	benthopelagic	4.0 TL	3.4	2	0	0
32	Siluriformes	Sisoridae	Bagarius	Bagarius yarrelli	native	LC	NA	demersal	200.0 SL	3.7	108	14	2
33	Cypriniformes	Cyprinidae	Cyclocheilichthys	Cyclocheilichthys apogon	native	LC	Beardless barb	benthopelagic	28.7 TL	2.9	97	640	511
34	Cypriniformes	Cyprinidae	Cyclocheilichthys	Cyclocheilichthys armatus	native	LC	NA	benthopelagic	23.0 SL	3.4	1393	3190	2190
35	Cypriniformes	Cyprinidae	Crossocheilus	Crossocheilus atrilimes	native	LC	NA	benthopelagic	16.4 TL	2.3	16	2	0
36	Siluriformes	Clariidae	Clarias	Clarias batrachus	native	LC	Philippine catfish	demersal	47.0 TL	3.4	346	437	1184
37	Osteoglossiformes	Notopteridae	Chitala	Chitala blanci	native	LC	Indochina featherback	demersal	120.0 SL	3.7	157	239	4
38	Cypriniformes	Cyprinidae	Cyprinus	Cyprinus carpio	introduced	CR	Common carp	benthopelagic	120.0 TL	3.4	0	1	0
39	Cypriniformes	Cyprinidae	Cyclocheilichthys	Cyclocheilichthys enoplos	native	LC	NA	benthopelagic	74.0 SL	3.2	106	34	20
40	Cypriniformes	Cyprinidae	Cyclocheilos	Cyclocheilos furcatus	NA	LC	NA	NA	NA	NA	60	16	1
41	Perciformes	Channidae	Channa	Channa gachua	native	LC	NA	benthopelagic	28.8 TL	3.8	34	367	60
42	Siluriformes	Clariidae	Clarias	Clarias gariepinus	introduced	LC	North African catfish	benthopelagic	170.0 TL	3.8	3	140	0
43	Cypriniformes	Cyprinidae	Cosmochilus	Cosmochilus harmandi	native	LC	NA	benthopelagic	100.0 TL	2	112	971	10
44	Cypriniformes	Cyprinidae	Cyclocheilichthys	Cyclocheilichthys heteronema	native	LC	NA	benthopelagic	12.0 SL	3.2	331	0	0
45	Cypriniformes	Cyprinidae	Ctenopharyngodon	Ctenopharyngodon idella	NA	LC	NA	NA	NA	NA	5	0	0
46	Cypriniformes	Cyprinidae	Cirrhinus	Cirrhinus jullieni	native	LC	NA	benthopelagic	20.0 SL	2.5	483	91	196
47	Cypriniformes	Cyprinidae	Cyclocheilichthys	Cyclocheilichthys lagleri	native	LC	NA	benthopelagic	15.0 SL	3.4	443	679	559
48	Osteoglossiformes	Notopteridae	Chitala	Chitala lopis	native	LC	Giant featherback	demersal	150.0 SL	4.5	387	4	175
49	Tetraodontiformes	Tetraodontidae	Carinotetraodon	Carinotetraodon lorteti	native	LC	Redeye puffer	benthopelagic	6.0 SL	3.5	5	1	0
50	Perciformes	Channidae	Channa	Channa lucius	native	LC	NA	benthopelagic	40.0 SL	3.9	15	1	0
51	Siluriformes	Clariidae	Clarias	Clarias macrocephalus	native	LC	Bighead catfish	benthopelagic	120.0 TL	3.7	242	230	937
52	Perciformes	Channidae	Channa	Channa marulioides	NA	LC	NA	NA	NA	NA	0	2	0
53	Perciformes	Channidae	Channa	Channa marulius	native	LC	Great snakehead	benthopelagic	183.0 TL	4.5	3	0	0
54	Siluriformes	Clariidae	Clarias	Clarias meladerma	native	LC	Blackskin catfish	demersal	35.0 SL	3.5	1	430	0
55	Perciformes	Channidae	Channa	Channa melasoma	native	LC	Black snakehead	benthopelagic	30.0 SL	4.2	1	0	0
56	Cypriniformes	Cyprinidae	Cirrhinus	Cirrhinus microlepis	native	VU	Small scale mud carp	benthopelagic	65.0 SL	2.4	55	15	1
57	Pleuronectiformes	Cynoglossidae	Cynoglossus	Cynoglossus microlepis	native	LC	Smallscale tonguesole	demersal	32.5 SL	3.5	50	0	0
58	Perciformes	Channidae	Channa	Channa micropeltes	native	LC	Indonesian snakehead	benthopelagic	130.0 SL	3.8	2	7	0
59	Cypriniformes	Cyprinidae	Cirrhinus	Cirrhinus molitorella	native	LC	Mud carp	benthopelagic	55.0 TL	2	360	141	106
60	Siluriformes	Clariidae	Clarias	Clarias nieuhofii	native	LC	Slender walking catfish	demersal	50.0 TL	3.5	2	44	0
61	Osteoglossiformes	Notopteridae	Chitala	Chitala ornata	native	LC	Clown featherback	pelagic	100.0 SL	3.7	25	26	3
62	Cypriniformes	Cyprinidae	Cyclocheilichthys	Cyclocheilichthys repasson	NA	LC	NA	NA	NA	NA	41	271	580
63	Cypriniformes	Cyprinidae	Catlocarpio	Catlocarpio siamensis	native	CR	Giant barb	benthopelagic	300.0 TL	2.9	5	1	0
64	Siluriformes	Schilbeidae	Clupisoma	Clupisoma sinense	native	LC	NA	demersal	31.0 SL	3.6	1798	687	40
65	Perciformes	Channidae	Channa	Channa striata	native	LC	Striped snakehead	benthopelagic	100.0 SL	3.4	725	1587	728
66	Cypriniformes	Cyprinidae	Danio	Danio albolineatus	native	LC	Pearl danio	benthopelagic	6.5 SL	3	0	0	8
67	Cypriniformes	Cyprinidae	Discherodontus	Discherodontus ashmeadi	native	LC	NA	benthopelagic	13.6 SL	3.3	35	1	3
68	Pleuronectiformes	Soleidae	Dagetichthys	Dagetichthys commersonii	NA	LC	NA	NA	NA	NA	0	1	0
69	Myliobatiformes	Dasyatidae	Dasyatis	Dasyatis laosensis	NA	LC	NA	NA	NA	NA	0	26	0
70	Perciformes	Datnioididae	Datnioides	Datnioides polata	NA	LC	NA	NA	NA	NA	3	2	0
71	Perciformes	Datnioididae	Datnioides	Datnioides undecimradiatus	native	VU	Mekong tiger perch	benthopelagic	40.0 SL	3.6	221	240	0
72	Cypriniformes	Cyprinidae	Esomus	Esomus metallicus	native	LC	NA	benthopelagic	7.5 SL	3	8	1	0
73	Mugiliformes	Mugilidae	Ellochelon	Ellochelon vaigiensis	NA	LC	NA	NA	NA	NA	2	1	0
74	Cyprinodontiformes	Poeciliidae	Gambusia	Gambusia affinis	NA	LC	NA	NA	NA	NA	1	0	0
75	Cypriniformes	Gyrinocheilidae	Gyrinocheilus	Gyrinocheilus aymonieri	native	LC	Siamese algae-eater	demersal	28.0 SL	2.5	0	0	5
76	Cypriniformes	Cyprinidae	Garra	Garra cambodgiensis	native	LC	Stonelapping minnow	benthopelagic	15.0 SL	2.4	20	6	0
77	Cypriniformes	Cyprinidae	Garra	Garra fasciacauda	native	LC	NA	benthopelagic	11.0 SL	2.4	51	4	0
78	Siluriformes	Sisoridae	Glyptothorax	Glyptothorax fuscus	native	LC	NA	demersal	12.1 SL	3.2	0	0	6
79	Perciformes	Gobiidae	Glossogobius	Glossogobius giuris	native	LC	Tank goby	benthopelagic	50.0 SL	3.7	3	0	10
80	Cypriniformes	Cyprinidae	Gobiobotia	Gobiobotia longibarba	NA	LC	NA	NA	NA	NA	5	0	0
81	Cypriniformes	Cyprinidae	Gymnostomus	Gymnostomus ornatipinnis	NA	LC	NA	NA	NA	NA	40	9	90
82	Cypriniformes	Gyrinocheilidae	Gyrinocheilus	Gyrinocheilus pennocki	native	LC	Spotted algae eater	demersal	28.0 SL	2.5	72	37	71
83	Cypriniformes	Cyprinidae	Hampala	Hampala dispar	native	LC	NA	benthopelagic	35.0 SL	3.7	191	550	1706
84	Siluriformes	Bagridae	Hemibagrus	Hemibagrus filamentus	native	LC	NA	benthopelagic	50.0 TL	3.6	574	490	6
85	Myliobatiformes	Dasyatidae	Himantura	Himantura imbricata	NA	LC	NA	NA	NA	NA	1	0	0
86	Siluriformes	Clariidae	Heteropneustes	Heteropneustes kemratensis	native	LC	NA	demersal	27.0 SL	3.4	124	0	10
87	Cypriniformes	Cyprinidae	Hypsibarbus	Hypsibarbus lagleri	native	VU	NA	benthopelagic	40.0 SL	2.8	902	1343	2848
88	Beloniformes	Hemiramphidae	Hyporhamphus	Hyporhamphus limbatus	native	LC	Congaturi halfbeak	pelagic-neritic	35.0 TL	3.1	10	3	3
89	Cypriniformes	Cyprinidae	Henicorhynchus	Henicorhynchus lobatus	endemic	LC	NA	benthopelagic	15.0 SL	2.8	1144	112	8800
90	Cypriniformes	Cyprinidae	Hampala	Hampala macrolepidota	native	LC	Hampala barb	benthopelagic	70.0 SL	4.2	162	30	251
91	Cypriniformes	Cyprinidae	Hypsibarbus	Hypsibarbus malcolmi	native	LC	Goldfin tinfoil barb	benthopelagic	50.0 SL	3.2	484	12014	2032
92	Siluriformes	Siluridae	Hemisilurus	Hemisilurus mekongensis	endemic	LC	NA	demersal	80.0 TL	3.3	697	1819	15
93	Cypriniformes	Cyprinidae	Hypophthalmichthys	Hypophthalmichthys molitrix	NA	LC	NA	NA	NA	NA	14	2	0
94	Cypriniformes	Cyprinidae	Hypophthalmichthys	Hypophthalmichthys nobilis	NA	LC	NA	NA	NA	NA	4	0	0
95	Cypriniformes	Balitoridae	Hemimyzon	Hemimyzon papilio	native	LC	NA	benthopelagic	5.9 SL	3.2	0	0	10
96	Cypriniformes	Cyprinidae	Hypsibarbus	Hypsibarbus pierrei	native	LC	NA	benthopelagic	36.9 TL	3	2957	425	2905
97	Cypriniformes	Cyprinidae	Henicorhynchus	Henicorhynchus siamensis	native	LC	Siamese mud carp	benthopelagic	20.0 SL	2	1385	880	2955
98	Siluriformes	Bagridae	Hemibagrus	Hemibagrus spilopterus	native	LC	NA	demersal	30.9 SL	3.5	1991	2223	702
99	Siluriformes	Ariidae	Hemiarius	Hemiarius stormii	native	LC	Armoured sea catfish	demersal	50.0 TL	4	7	0	0
100	Cypriniformes	Cyprinidae	Hypsibarbus	Hypsibarbus suvattii	questionable	LC	NA	benthopelagic	35.0 SL	3	396	30	612
101	Cypriniformes	Cyprinidae	Hypsibarbus	Hypsibarbus vernayi	native	LC	NA	benthopelagic	21.6 SL	3	2	1	1
102	Siluriformes	Pangasiidae	Helicophagus	Helicophagus waandersii	native	LC	NA	demersal	70.0 TL	3.2	414	8244	96
103	Cypriniformes	Cyprinidae	Hypsibarbus	Hypsibarbus wetmorei	native	LC	NA	benthopelagic	46.0 TL	3	1411	31	513
104	Siluriformes	Bagridae	Hemibagrus	Hemibagrus wyckii	native	LC	NA	demersal	71.0 SL	3.8	132	36	0
105	Siluriformes	Bagridae	Hemibagrus	Hemibagrus wyckioides	native	LC	NA	demersal	130.0 TL	3.7	59	318	9
106	Cypriniformes	Cyprinidae	Incisilabeo	Incisilabeo behri	NA	LC	NA	NA	NA	NA	86	8	21
107	Siluriformes	Siluridae	Kryptopterus	Kryptopterus bicirrhis	native	LC	Glass catfish	benthopelagic	15.0 SL	3.9	2	0	5
108	Siluriformes	Siluridae	Kryptopterus	Kryptopterus cryptopterus	NA	LC	NA	NA	NA	NA	138	178	329
109	Cypriniformes	Cyprinidae	Luciosoma	Luciosoma bleekeri	native	LC	NA	pelagic	25.0 SL	3.8	237	57	188
110	Cypriniformes	Cyprinidae	Labeo	Labeo chrysophekadion	native	LC	Black sharkminnow	benthopelagic	90.0 TL	2	195	498	48
111	Clupeiformes	Engraulidae	Lycothrissa	Lycothrissa crocodilus	native	LC	Sabretoothed thryssa	pelagic	30.0 SL	3.7	457	19	1292
112	Cypriniformes	Cyprinidae	Labeo	Labeo dyocheilus	native	LC	NA	benthopelagic	90.0 TL	2	3	292	19
113	Cypriniformes	Cyprinidae	Lobocheilos	Lobocheilos gracilis	native	LC	NA	demersal	24.0 TL	2	9	0	0
114	Cypriniformes	Cobitidae	Lepidocephalichthys	Lepidocephalichthys hasselti	native	LC	NA	demersal	6.0 SL	2.7	15	0	0
115	Cypriniformes	Cyprinidae	Laocypris	Laocypris hispida	NA	LC	NA	NA	NA	NA	0	1	36
116	Cypriniformes	Cyprinidae	Leptobarbus	Leptobarbus hoevenii	native	LC	Hoven's carp	pelagic	100.0 SL	2.8	22	10	0
117	Cypriniformes	Cyprinidae	Laubuka	Laubuka laubuca	native	LC	Indian glass barb	pelagic	10.5 TL	3.2	4	0	0
118	Cypriniformes	Cyprinidae	Labiobarbus	Labiobarbus lineatus	native	LC	NA	benthopelagic	15.5 TL	2.5	84	0	0
119	Siluriformes	Schilbeidae	Laides	Laides longibarbis	native	LC	NA	demersal	14.2 SL	3.9	946	279	124
120	Cypriniformes	Cyprinidae	Lobocheilos	Lobocheilos melanotaenia	native	LC	NA	demersal	20.0 SL	2	96	25	128
121	Cypriniformes	Cyprinidae	Labeo	Labeo rohita	introduced	LC	Roho labeo	benthopelagic	200.0 TL	2.2	66	4	0
122	Cypriniformes	Cyprinidae	Longiculter	Longiculter siahi	native	LC	NA	pelagic	20.0 SL	2.7	101	0	0
123	Cypriniformes	Cyprinidae	Labiobarbus	Labiobarbus siamensis	native	LC	NA	benthopelagic	22.0 TL	2.3	5763	1612	2802
124	Siluriformes	Bagridae	Mystus	Mystus albolineatus	native	LC	NA	demersal	35.0 SL	3.7	186	75	12
125	Synbranchiformes	Synbranchidae	Monopterus	Monopterus albus	native	LC	Asian swamp eel	demersal	100.0 SL	2.9	9	6	6
126	Cypriniformes	Cobitidae	Misgurnus	Misgurnus anguillicaudatus	native	LC	Pond loach	demersal	28.0 SL	3.2	36	3	0
127	Synbranchiformes	Mastacembelidae	Mastacembelus	Mastacembelus armatus	native	LC	Zig-zag eel	demersal	90	2.8	149	462	46
128	Cypriniformes	Cyprinidae	Mystacoleucus	Mystacoleucus atridorsalis	native	LC	NA	benthopelagic	8.0 SL	2.9	49	0	0
129	Siluriformes	Bagridae	Mystus	Mystus atrifasciatus	native	LC	NA	demersal	15.0 SL	3	6	244	0
130	Siluriformes	Bagridae	Mystus	Mystus bocourti	native	VU	NA	demersal	24.0 SL	3.5	341	55	33
131	Siluriformes	Siluridae	Micronema	Micronema cheveyi	NA	LC	NA	NA	NA	NA	1271	714	218
132	Cypriniformes	Cyprinidae	Mystacoleucus	Mystacoleucus chilopterus	native	LC	NA	benthopelagic	9.1 SL	2.9	67	1	0
133	Synbranchiformes	Mastacembelidae	Macrognathus	Macrognathus circumcinctus	native	LC	NA	demersal	20.0 SL	4	15	0	17
134	Elopiformes	Megalopidae	Megalops	Megalops cyprinoides	native	LC	Indo-Pacific tarpon	benthopelagic	150.0 TL	3.5	34	1	0
135	Cypriniformes	Cyprinidae	Mekongina	Mekongina erythrospila	native	LC	NA	benthopelagic	45.0 SL	2	10	16	10
136	Cypriniformes	Cyprinidae	Mystacoleucus	Mystacoleucus greenwayi	native	LC	NA	benthopelagic	7.3 SL	2.9	1	0	0
137	Siluriformes	Bagridae	Mystus	Mystus gulio	native	LC	Long whiskers catfish	demersal	46.0 TL	4	120	27	0
138	Cypriniformes	Cyprinidae	Macrochirichthys	Macrochirichthys macrochirus	native	LC	Long pectoral-fin minnow	benthopelagic	100.0 TL	3.7	37	7	0
139	Siluriformes	Bagridae	Mystus	Mystus multiradiatus	native	LC	NA	demersal	12.8 SL	3.1	10	171	0
140	Siluriformes	Bagridae	Mystus	Mystus mysticetus	native	LC	NA	demersal	13.0 SL	3.1	111	56	14
141	Cypriniformes	Cyprinidae	Mystacoleucus	Mystacoleucus obtusirostris	NA	LC	NA	NA	NA	NA	0	20	0
142	Mugiliformes	Mugilidae	Moolgarda	Moolgarda seheli	NA	LC	NA	NA	NA	NA	6	0	0
143	Synbranchiformes	Mastacembelidae	Macrognathus	Macrognathus semiocellatus	native	LC	NA	benthopelagic	19.2 SL	3.3	1	2	0
144	Synbranchiformes	Mastacembelidae	Macrognathus	Macrognathus siamensis	native	LC	Peacock eel	benthopelagic	30.0 SL	3.3	111	30	176
145	Siluriformes	Bagridae	Mystus	Mystus singaringan	native	LC	NA	demersal	30.0 SL	3.8	83	220	36
146	Siluriformes	Bagridae	Mystus	Mystus wolffii	native	LC	NA	demersal	20.0 TL	3.3	71	19	56
147	Siluriformes	Ariidae	Netuma	Netuma bilineata	NA	LC	NA	NA	NA	NA	0	1	0
148	Cypriniformes	Cyprinidae	Neolissochilus	Neolissochilus blanci	NA	LC	NA	NA	NA	NA	5	0	13
149	Osteoglossiformes	Notopteridae	Notopterus	Notopterus notopterus	native	LC	Bronze featherback	demersal	60.0 SL	3.6	5	413	805
150	Siluriformes	Ariidae	Netuma	Netuma thalassina	NA	LC	NA	NA	NA	NA	0	0	4
151	Siluriformes	Siluridae	Ompok	Ompok bimaculatus	NA	LC	NA	NA	NA	NA	85	401	152
152	Perciformes	Osphronemidae	Osphronemus	Osphronemus exodon	native	VU	Elephant ear gourami	pelagic	60.0 SL	2.7	27	19	7
153	Perciformes	Osphronemidae	Osphronemus	Osphronemus goramy	native	LC	Giant gourami	benthopelagic	70.0 SL	2.8	447	328	20
154	Siluriformes	Siluridae	Ompok	Ompok hypophthalmus	native	LC	NA	demersal	30.0 SL	3.9	3	0	0
155	Cypriniformes	Cyprinidae	Osteochilus	Osteochilus lini	native	LC	NA	benthopelagic	15.0 SL	2	0	0	2
156	Perciformes	Eleotridae	Oxyeleotris	Oxyeleotris marmorata	native	LC	Marble goby	demersal	65.0 SL	3.9	0	124	66
157	Cypriniformes	Cyprinidae	Osteochilus	Osteochilus melanopleurus	native	LC	NA	benthopelagic	60.0 SL	2.3	43	32	11
158	Cypriniformes	Cyprinidae	Osteochilus	Osteochilus microcephalus	native	LC	NA	benthopelagic	24.0 SL	2	377	90	33
159	Perciformes	Cichlidae	Oreochromis	Oreochromis niloticus	introduced	LC	Nile tilapia	benthopelagic	60.0 SL	2	608	0	0
160	Cypriniformes	Cyprinidae	Oxygaster	Oxygaster pointoni	native	VU	NA	pelagic	15.5 SL	3.3	50	0	0
161	Cypriniformes	Cyprinidae	Osteochilus	Osteochilus vittatus	native	LC	Bonylip barb	benthopelagic	32.0 SL	2	205	1606	3042
162	Cypriniformes	Cyprinidae	Osteochilus	Osteochilus waandersii	native	LC	NA	benthopelagic	27.6 TL	2	244	21	46
163	Siluriformes	Siluridae	Phalacronotus	Phalacronotus apogon	native	LC	NA	benthopelagic	130.0 SL	4.5	664	306	9
164	Tetraodontiformes	Tetraodontidae	Pao	Pao baileyi	endemic	LC	Hairy puffer	demersal	12.0 SL	3.3	0	3	0
165	Cypriniformes	Cyprinidae	Paralaubuca	Paralaubuca barroni	native	LC	NA	benthopelagic	15.0 SL	3.3	4566	8	1893
166	Siluriformes	Siluridae	Phalacronotus	Phalacronotus bleekeri	native	LC	NA	demersal	60.0 SL	4.5	489	6234	699
167	Siluriformes	Pangasiidae	Pangasius	Pangasius bocourti	native	LC	NA	benthopelagic	120.0 SL	3.2	24	5	0
168	Cypriniformes	Cyprinidae	Puntioplites	Puntioplites bulu	native	LC	NA	benthopelagic	44.3 TL	2.4	105	253	3243
169	Tetraodontiformes	Tetraodontidae	Pao	Pao cambodgiensis	native	LC	NA	demersal	15.3 SL	3.3	22	32	0
170	Siluriformes	Plotosidae	Plotosus	Plotosus canius	native	LC	Gray eel-catfish	demersal	150.0 TL	3.9	10	0	0
171	Siluriformes	Pangasiidae	Pangasius	Pangasius conchophilus	native	LC	NA	benthopelagic	120.0 SL	2.7	130	1828	0
172	Cypriniformes	Cyprinidae	Poropuntius	Poropuntius consternans	native	EN	NA	benthopelagic	12.4 SL	3.2	0	2	0
173	Cypriniformes	Cyprinidae	Poropuntius	Poropuntius deauratus	questionable	EN	NA	benthopelagic	NA	3.2	5	2	0
174	Cypriniformes	Cyprinidae	Pseudohemiculter	Pseudohemiculter dispar	native	VU	NA	benthopelagic	29.1 TL	3.2	11	0	0
175	Siluriformes	Pangasiidae	Pangasius	Pangasius djambal	native	LC	NA	benthopelagic	90.0 TL	2.8	16	0	1
176	Perciformes	Polynemidae	Polynemus	Polynemus dubius	questionable	LC	Eastern paradise fish	demersal	20.0 SL	3.7	21	0	0
177	Perciformes	Gobiidae	Pseudapocryptes	Pseudapocryptes elongatus	native	LC	NA	demersal	20.0 TL	2.6	7	0	0
178	Cypriniformes	Cyprinidae	Puntioplites	Puntioplites falcifer	native	LC	NA	benthopelagic	40	2.6	2650	4636	2869
179	Perciformes	Pristolepididae	Pristolepis	Pristolepis fasciata	native	LC	Malayan leaffish	demersal	20.0 TL	3.2	44	930	791
180	Cypriniformes	Cobitidae	Pangio	Pangio filinaris	NA	LC	NA	NA	NA	NA	4	1	0
181	Cypriniformes	Cyprinidae	Paralaubuca	Paralaubuca harmandi	native	NA	NA	benthopelagic	21.9 SL	3.3	171	2	24
182	Siluriformes	Pangasiidae	Pangasianodon	Pangasianodon hypophthalmus	endemic	EN	Striped catfish	benthopelagic	130.0 SL	3.1	56	9	0
183	Cypriniformes	Cyprinidae	Probarbus	Probarbus jullieni	native	EN	Isok barb	demersal	150.0 SL	3.2	8	33	10
184	Siluriformes	Pangasiidae	Pangasius	Pangasius krempfi	native	VU	NA	benthopelagic	120.0 SL	2	0	7	0
185	Siluriformes	Pangasiidae	Pangasius	Pangasius kunyit	native	LC	NA	benthopelagic	70.2 SL	2.8	17	0	0
186	Cypriniformes	Cyprinidae	Probarbus	Probarbus labeamajor	endemic	EN	Thicklip barb	benthopelagic	150.0 SL	2.5	83	70	17
187	Siluriformes	Pangasiidae	Pangasius	Pangasius larnaudii	native	LC	Spot pangasius	benthopelagic	130.0 SL	3.3	26	68	13
188	Perciformes	Gerreidae	Pentaprion	Pentaprion longimanus	NA	LC	NA	NA	NA	NA	2	0	0
189	Siluriformes	Pangasiidae	Pangasius	Pangasius macronema	native	LC	NA	benthopelagic	30.0 SL	3.2	1658	1533	139
190	Cypriniformes	Cyprinidae	Parachela	Parachela maculicauda	native	LC	NA	pelagic	6.0 TL	3.3	24	0	0
191	Siluriformes	Pangasiidae	Pseudolais	Pseudolais micronemus	native	LC	Shortbarbel pangasius	benthopelagic	100	2.7	120	43	1
192	Cypriniformes	Cobitidae	Pangio	Pangio myersi	native	LC	NA	demersal	10.0 SL	3.5	7	0	0
193	Siluriformes	Pangasiidae	Pangasius	Pangasius nasutus	native	LC	NA	benthopelagic	90.0 TL	2.8	24	0	35
194	Siluriformes	Pangasiidae	Pseudolais	Pseudolais pleurotaenia	native	LC	NA	benthopelagic	35.0 SL	2.4	37	1045	266
195	Siluriformes	Pangasiidae	Pangasius	Pangasius polyuranodon	native	LC	NA	benthopelagic	80.0 SL	2.8	65	59	4
196	Cypriniformes	Cyprinidae	Puntioplites	Puntioplites proctozysron	NA	LC	NA	NA	NA	NA	943	104	20
197	Cypriniformes	Cyprinidae	Paralaubuca	Paralaubuca riveroi	native	LC	NA	benthopelagic	18.0 SL	3.3	1887	9	1332
198	Perciformes	Ambassidae	Parambassis	Parambassis siamensis	native	LC	NA	demersal	7.5 SL	3.4	0	6	0
199	Siluriformes	Bagridae	Pseudomystus	Pseudomystus siamensis	native	LC	Asian bumblebee catfish	demersal	15.0 SL	3.3	186	698	986
200	Siluriformes	Bagridae	Pseudomystus	Pseudomystus stenomus	native	LC	NA	demersal	12.0 TL	3.2	7	0	0
201	Siluriformes	Sisoridae	Pseudecheneis	Pseudecheneis sulcatoides	native	LC	NA	demersal	10.5 SL	3.2	132	0	0
202	Cypriniformes	Cyprinidae	Paralaubuca	Paralaubuca typus	native	LC	NA	benthopelagic	18.0 SL	3.3	598	90	654
203	Cypriniformes	Balitoridae	Pseudohomaloptera	Pseudohomaloptera vulgaris	native	LC	NA	demersal	5.0 SL	3.1	0	27	0
204	Cypriniformes	Cyprinidae	Puntioplites	Puntioplites waandersi	native	LC	NA	demersal	50.0 TL	2.4	17	0	0
205	Cypriniformes	Cyprinidae	Rasbora	Rasbora atridorsalis	native	LC	NA	benthopelagic	8.2 SL	3.2	0	1	0
206	Cypriniformes	Cyprinidae	Rasbora	Rasbora aurotaenia	native	LC	Pale rasbora	benthopelagic	15.0 SL	2.6	241	2	101
207	Cypriniformes	Cyprinidae	Rasbora	Rasbora borapetensis	native	LC	Blackline rasbora	benthopelagic	6.0 SL	3.3	17	0	0
208	Perciformes	Scombridae	Rastrelliger	Rastrelliger brachysoma	NA	LC	NA	NA	NA	NA	0	1	0
209	Cypriniformes	Cyprinidae	Rasbora	Rasbora daniconius	native	LC	Slender rasbora	benthopelagic	15.0 TL	3.1	19	0	0
210	Cypriniformes	Cyprinidae	Raiamas	Raiamas guttatus	native	LC	Burmese trout	benthopelagic	30.0 SL	3.9	7	0	66
211	Cypriniformes	Cyprinidae	Rasbora	Rasbora hobelmani	native	LC	Kottelat rasbora	benthopelagic	6.0 SL	3.2	743	0	26
212	Cypriniformes	Cyprinidae	Rasbora	Rasbora myersi	NA	LC	NA	NA	NA	NA	163	6	0
213	Cypriniformes	Cyprinidae	Rasbora	Rasbora paviana	native	LC	Sidestripe rasbora	benthopelagic	12.0 SL	3.2	5	0	0
214	Cypriniformes	Cyprinidae	Rasbora	Rasbora septentrionalis	native	LC	NA	benthopelagic	5.7 SL	3.1	7	0	0
215	Cypriniformes	Cyprinidae	Rasbora	Rasbora tornieri	native	LC	Yellowtail rasbora	benthopelagic	17.0 SL	3.2	118	17	1754
216	Cypriniformes	Cyprinidae	Rasbora	Rasbora trilineata	native	LC	Three-lined rasbora	benthopelagic	13.0 TL	3.3	7	0	0
217	Cypriniformes	Nemacheilidae	Schistura	Schistura athos	native	LC	NA	benthopelagic	9.0 SL	3	6	0	0
218	Cypriniformes	Cyprinidae	Scaphognathops	Scaphognathops bandanensis	endemic	VU	NA	benthopelagic	40.0 SL	2.4	83	152	74
219	Cypriniformes	Cobitidae	Syncrossus	Syncrossus beauforti	native	LC	Chameleon loach	demersal	25.0 SL	3.5	0	1	0
220	Cypriniformes	Cyprinidae	Serpenticobitis	Serpenticobitis cingulata	native	VU	NA	demersal	3.9 SL	3	51	0	0
221	Cypriniformes	Cyprinidae	Sikukia	Sikukia gudgeri	native	LC	NA	benthopelagic	18.0 SL	2.3	1	0	0
222	Cypriniformes	Cobitidae	Syncrossus	Syncrossus helodes	native	LC	Tiger botia	demersal	30.0 SL	3.3	30	23	28
223	Beloniformes	Belonidae	Strongylura	Strongylura incisa	NA	LC	NA	NA	NA	NA	5	1	0
224	Cypriniformes	Nemacheilidae	Schistura	Schistura laterimaculata	native	LC	NA	benthopelagic	5.5 SL	3	10	0	0
225	Cypriniformes	Cyprinidae	Systomus	Systomus rubripinnis	native	LC	Javaen barb	benthopelagic	25.0 SL	2.9	1178	774	3542
226	Perciformes	Scombridae	Scomberomorus	Scomberomorus sinensis	native	LC	Chinese seerfish	pelagic-neritic	247.0 TL	4.5	3	0	0
227	Cypriniformes	Cyprinidae	Scaphognathops	Scaphognathops stejnegeri	native	LC	NA	benthopelagic	25.0 SL	2.6	1448	2830	6754
228	Cypriniformes	Cyprinidae	Tor	Tor laterivittatus	native	LC	NA	benthopelagic	60.0 SL	2.8	55	1	0
229	Perciformes	Toxotidae	Toxotes	Toxotes microlepis	native	LC	Smallscale archerfish	pelagic	15.0 SL	3.2	0	1	0
230	Perciformes	Osphronemidae	Trichopodus	Trichopodus microlepis	native	LC	Moonlight gourami	demersal	13.0 SL	3.4	12	29	313
231	Cypriniformes	Cyprinidae	Trigonopoma	Trigonopoma pauciperforatum	native	LC	Redstripe rasbora	benthopelagic	7.0 TL	3.3	32	0	29
232	Perciformes	Osphronemidae	Trichopodus	Trichopodus pectoralis	native	LC	Snakeskin gourami	benthopelagic	25.0 TL	2.8	22	3	0
233	Perciformes	Terapontidae	Terapon	Terapon puta	NA	LC	NA	NA	NA	NA	2	0	0
234	Cypriniformes	Cyprinidae	Tor	Tor sinensis	native	VU	NA	benthopelagic	46.5 SL	3.3	21	14	0
235	Cypriniformes	Cyprinidae	Tor	Tor tambroides	native	LC	Thai mahseer	benthopelagic	100.0 SL	2	0	2	1
236	Clupeiformes	Clupeidae	Tenualosa	Tenualosa thibaudeaui	endemic	VU	Laotian shad	pelagic	30.0 SL	2	8	1	0
237	Cypriniformes	Cyprinidae	Thynnichthys	Thynnichthys thynnoides	native	LC	NA	benthopelagic	25.0 TL	2.3	0	5	10
238	Clupeiformes	Clupeidae	Tenualosa	Tenualosa toli	NA	LC	NA	NA	NA	NA	15	0	0
239	Perciformes	Osphronemidae	Trichopodus	Trichopodus trichopterus	native	LC	Three spot gourami	benthopelagic	15.0 SL	2.7	1	90	68
240	Siluriformes	Siluridae	Wallago	Wallago attu	native	LC	Wallago	demersal	240.0 TL	3.7	11	4	8
241	Siluriformes	Siluridae	Wallago	Wallago leerii	NA	LC	NA	NA	NA	NA	29	37	0
242	Beloniformes	Belonidae	Xenentodon	Xenentodon cancila	native	LC	Freshwater garfish	pelagic-neritic	40.0 TL	3.9	16	6	19
243	Cypriniformes	Cobitidae	Yasuhikotakia	Yasuhikotakia caudipunctata	native	LC	NA	demersal	9.0 SL	3.4	0	0	3
244	Cypriniformes	Cobitidae	Yasuhikotakia	Yasuhikotakia eos	native	LC	Sun loach	demersal	11.0 TL	3.5	0	0	4
245	Cypriniformes	Cobitidae	Yasuhikotakia	Yasuhikotakia lecontei	native	LC	Silver loach	demersal	15.0 SL	3.4	12	5	4
246	Cypriniformes	Cobitidae	Yasuhikotakia	Yasuhikotakia modesta	native	LC	Redtail botia	demersal	25.0 SL	3.4	67	71	24
247	Cypriniformes	Cobitidae	Yasuhikotakia	Yasuhikotakia morleti	native	LC	Skunk botia	demersal	10.0 TL	3.5	0	21	0
